# Supplementary material for: HiFiAdapterFilt, a memory efficient read processing pipeline, prevents occurrence of adapter sequence in PacBio HiFi reads and their negative impacts on genome assembly
Source: BMC Genomics. 2022 Feb 22;23:157. doi: 10.1186/s12864-022-08375-1 (PMC8864876; doi:10.1186/s12864-022-08375-1)
Supplement: Supplementary file 3 — Additional file 3: Table S1. PacBio adapter location and abundance discovered in publicly available SRAs of HiFi data. [file 12864_2022_8375_MOESM3_ESM.xlsx]

## Sheet: Tab.S1
SRA	5'	Internal	3'	Distributed	Other	Total with adapter	Forward	Reverse complement	Dataset size (Mb)	Total raw reads	Proportion reads with adapter	Reads with adapter(%)
SRR10188372	205	11	3	24	1	244	10	791	15409.5	950394	0.000256736	0.0256736
SRR11211690	6	14	1	0	0	21	5	24	14610.4	609378	3.44614e-05	0.00344614
SRR11211691	9	18	3	0	0	30	11	35	14836.9	613370	4.89101e-05	0.00489101
SRR11211692	28	18	1	0	0	47	12	60	22806.9	942656	4.98591e-05	0.00498591
SRR11442117	5789	13	178	4	0	5984	135	11274	24601.7	2391195	0.00250251	0.250251
SRR11449681	0	26	4	0	0	30	21	30	16589.3	691304	4.33962e-05	0.00433962
SRR11449682	4	33	0	0	0	37	20	39	21614.6	914637	4.04532e-05	0.00404532
SRR11449683	8	35	4	1	0	48	27	106	22881.2	971335	4.94165e-05	0.00494165
SRR11449684	9	31	4	0	0	44	24	47	23495	993841	4.42727e-05	0.00442727
SRR11449685	1	17	3	0	0	21	15	21	12011.6	513149	4.09238e-05	0.00409238
SRR11449686	3	28	2	1	0	34	21	48	21731.4	923587	3.6813e-05	0.0036813
SRR11449687	3	44	2	1	0	50	26	68	22330.5	948322	5.27247e-05	0.00527247
SRR11449688	5	39	7	0	0	51	30	54	23577.6	997354	5.11353e-05	0.00511353
SRR11449689	5	20	1	0	0	26	14	29	12815.9	472871	5.49833e-05	0.00549833
SRR11449690	3	13	2	0	0	18	5	18	13072.3	484061	3.71854e-05	0.00371854
SRR11449691	4	13	1	0	0	18	7	18	15824.9	580871	3.09879e-05	0.00309879
SRR11449692	1	15	1	0	0	17	10	17	14517.2	527605	3.22211e-05	0.00322211
SRR11449693	7	37	4	0	0	48	31	50	19404.9	819706	5.85576e-05	0.00585576
SRR11449694	9	30	3	0	0	42	28	44	16663.6	736164	5.70525e-05	0.00570525
SRR11449695	4	19	3	0	0	26	11	27	11842.7	484319	5.36836e-05	0.00536836
SRR11606867	312	25	76	10	3	426	118	1099	29676.3	1369228	0.000311124	0.0311124
SRR11606869	168	76	68	1	0	313	94	468	48074.9	3089410	0.000101314	0.0101314
SRR12031342	58	22	7	89	0	176	25	2773	26140.8	2033634	8.65446e-05	0.00865446
SRR12031343	353	68	31	147	0	599	196	4941	43126.3	3690060	0.000162328	0.0162328
SRR12048570	3260	118	627	327	10	4342	1740	12742	81251.4	3663851	0.00118509	0.118509
SRR12121585	787	20	103	59	20	989	236	1952	6847.39	745576	0.00132649	0.132649
SRR12121586	1162	17	115	12	6	1312	362	2031	6553.6	848926	0.00154548	0.154548
SRR12358171	4502	2385	348	827	180	8242	133	17428	428064	21508072	0.000383205	0.0383205
SRR12366675	2456	608	880	386	311	4641	1434	9659	34339.4	2169815	0.00213889	0.213889
SRR12517369	389	11	42	17	11	470	115	824	10307.3	467700	0.00100492	0.100492
SRR12517370	893	16	88	18	9	1024	275	1661	25964.1	1179380	0.000868253	0.0868253
SRR12517371	566	216	308	44	97	1231	735	2512	21800.8	1468361	0.00083835	0.083835
SRR12517372	1144	130	605	60	405	2344	1222	5424	15396.9	1515730	0.00154645	0.154645
SRR12517373	1094	108	519	57	290	2068	1069	4705	14176.9	1395079	0.00148235	0.148235
SRR12517374	1137	123	488	72	356	2176	996	5148	14944.7	1471020	0.00147925	0.147925
SRR12517375	395	11	34	14	1	455	45	1514	7264.55	296874	0.00153264	0.153264
SRR12517376	556	20	39	30	2	647	53	2609	11711.5	468236	0.00138178	0.138178
SRR12517377	426	30	56	8	2	522	90	1513	10728.6	586970	0.000889313	0.0889313
SRR12517378	761	79	412	65	202	1519	918	3958	10516.9	1037321	0.00146435	0.146435
SRR12517379	666	40	109	21	2	838	161	2330	17669.1	958127	0.000874623	0.0874623
SRR12517380	949	61	123	17	2	1152	185	2873	22425.3	1219762	0.000944447	0.0944447
SRR12517381	719	41	92	9	1	862	124	1944	19525.3	1058829	0.000814107	0.0814107
SRR12517385	1411	22	183	25	1	1642	501	3469	25784	1441410	0.00113916	0.113916
SRR12517386	1414	27	187	26	2	1656	490	3857	26117.9	1470452	0.00112618	0.112618
SRR12517387	1269	16	201	14	4	1504	536	3000	27181.8	1528259	0.000984126	0.0984126
SRR12517389	652	44	249	52	294	1291	495	3291	6512.28	713624	0.00180908	0.180908
SRR12517390	955	80	456	72	545	2108	922	5431	8620.62	944675	0.00223146	0.223146
SRR13128014	2910	87	434	24	3	3458	1143	6954	17993.6	1978852	0.00174748	0.174748
SRR13684278	521	10	53	34	1	619	81	2592	18059.4	911631	0.000679003	0.0679003
SRR13684281	401	11	36	25	5	478	52	1750	6760.64	352516	0.00135597	0.135597
SRR13684288	308	1	29	23	1	362	41	1830	6838.2	346033	0.00104614	0.104614
SRR9969480	614	44	626	3	2	1289	774	1613	9215.06	900497	0.00143143	0.143143
SRR9969842	2	4	1	5	0	12	4	99	5479.59	443931	2.70312e-05	0.00270312
