# Supplementary material for: HiFiAdapterFilt, a memory efficient read processing pipeline, prevents occurrence of adapter sequence in PacBio HiFi reads and their negative impacts on genome assembly
Source: BMC Genomics. 2022 Feb 22;23:157. doi: 10.1186/s12864-022-08375-1 (PMC8864876; doi:10.1186/s12864-022-08375-1)
Supplement: Supplementary file 4 — Additional file 4: Table S2. Contig statistics for three taxa using three different HiFi assembly software. [file 12864_2022_8375_MOESM4_ESM.xlsx]

## Sheet: Tab.S2
				SRR12121585				SRR11442117				SRR12366675
				Un-sanitized	HifiAdapterFilt	Cutadapt		Un-sanitized	HifiAdapterFilt	Cutadapt		Un-sanitized	HifiAdapterFilt	Cutadapt
HiCanu
Main genome contig total:				4164	4169	4163		7830	7847	7869		9464	9325	9309
Main genome contig sequence total:				569.664 MB	569.443 MB	569.612 MB		328.903 MB	329.317 MB	329.559 MB		667.998 MB	664.621 MB	665.212 MB
Main genome contig N/L50:				82/1.086 MB	81/1.083 MB	82/1.086 MB		19/3.979 MB	16/3.718 MB	16/4.339 MB		264/351.396 KB	264/329.096 KB	262/331.107 KB
Main genome contig N/L90:				1534/30.907 KB	1533/30.928 KB	1533/30.907 KB		4690/11.078 KB	4703/11.087 KB	4718/11.064 KB		5597/19.205 KB	5493/19.499 KB	5475/19.438 KB
Max contig length:				25.607 MB	25.602 MB	25.602 MB		25.97 MB	26.676 MB	25.972 MB		4.807 MB	4.916 MB	5.181 MB
Number of contigs > 50 KB:				904	905	904		125	125	123		1763	1783	1765
% main genome in contigs > 50 KB:				0.8592	0.8593	0.8593		0.6713	0.6715	0.6702		0.7145	0.718	0.7174
HiFiAsm
Main genome contig total:		Denotes assembly using HiFiAsm v.0.15.1		384	366	386		754	757	449		686	707	690
Main genome contig sequence total:				294.730 MB	292.471 MB	295.190 MB		235.543 MB	234.548 MB	226.308 MB		332.933 MB	333.199 MB	349.159 MB
Main genome contig N/L50:				5/15.633 MB	4/17.292 MB	5/15.633 MB		5/20.878 MB	5/21.263 MB	5/20.856 MB		36/2.59 MB	37/2.507 MB	42/2.335 MB
Main genome contig N/L90:				33/811.985 KB	28/963.605 KB	34/811.985 KB		24/680.64 KB	22/679.003 KB	20/1.527 MB		151/305.49 KB	156/289.449 KB	189/285.807 KB
Max contig length:				50.804 MB	50.804 MB	50.804 MB		40.797 MB	26.522 MB	40.824 MB		14.918 MB	12.139 MB	11.165 MB
Number of contigs > 50 KB:				162	146	162		121	112	104		336	343	401
% main genome in contigs > 50 KB:				0.9764	0.9761	0.9761		0.9402	0.9393	0.9642		0.9662	0.9651	0.9731
PB-IPA
Main genome contig total:				204	209	222		152	130	151		512	501	506
Main genome contig sequence total:				279.875 MB	280.881 MB	287.504 MB		186.037 MB	174.831 MB	186.322 MB		285.698 MB	282.677 MB	284.850 MB
Main genome contig N/L50:				23/4.46 MB	22/4.462 MB	24/3.866 MB		14/3.57 MB	11/4.031 MB	13/3.57 MB		34/2.271 MB	33/2.275 MB	35/2.271 MB
Main genome contig N/L90:				78/697.988 KB	81/647.756 KB	88/627.357 KB		65/523.127 KB	52/586.832 KB	67/505.634 KB		267/189.898 KB	260/194.35 KB	264/195.969 KB
Max contig length:				17.631 MB	17.631 MB	17.631 MB		18.099 MB	18.098 MB	18.099 MB		10.873 MB	10.873 MB	8.865 MB
Number of contigs > 50 KB:				192	195	210		133	120	135		511	500	505
% main genome in contigs > 50 KB:				0.9998	0.9999	0.9997		0.9998	0.9998	1		1	1	1
