# Supplementary material for: HiFiAdapterFilt, a memory efficient read processing pipeline, prevents occurrence of adapter sequence in PacBio HiFi reads and their negative impacts on genome assembly
Source: BMC Genomics. 2022 Feb 22;23:157. doi: 10.1186/s12864-022-08375-1 (PMC8864876; doi:10.1186/s12864-022-08375-1)
Supplement: Supplementary file 5 — Additional file 5: Table S3. Number of adapter in unique contigs for all assemblies reported in Tab. S2. [file 12864_2022_8375_MOESM5_ESM.xlsx]

## Sheet: Tab.S3
SRA	Assembler	Adapter in un-sanitized reads assembly (unique contigs with adapter)	Adapter in HiFiAdapterFilt filtered reads assembly	Adapter in CutAdapt filtered reads assembly
SRR12121585	HiCanu	0	0	0
SRR11442117	HiCanu	0	0	0
SRR12366675	HiCanu	1(1)	0	0
SRR12121585	HiFiAsm	10(5)	0	0
SRR11442117	HiFiAsm	6(3)	0	0
SRR12366675	HiFiAsm	67(6)	0	0
SRR12121585	PB-IPA	0	0	0
SRR11442117	PB-IPA	0	0	0
SRR12366675	PB-IPA	2(2)	0	0
