# Supplementary material for: HiFiAdapterFilt, a memory efficient read processing pipeline, prevents occurrence of adapter sequence in PacBio HiFi reads and their negative impacts on genome assembly
Source: BMC Genomics. 2022 Feb 22;23:157. doi: 10.1186/s12864-022-08375-1 (PMC8864876; doi:10.1186/s12864-022-08375-1)
Supplement: Supplementary file 6 — Additional file 6: Table S4. Run statistics for HiFiAdapterFilt and Cutadapt on 3 SRA datasets. [file 12864_2022_8375_MOESM6_ESM.xlsx]

## Sheet: Tab.S4
Species	SRA	Total reads	HiFiAdapterFilt	Cutadapt
			Contaminated reads identified (%) CPU time in d:hh:mm:ss Wall time in d:hh:mm:ss Maximum memory usage (GB)
Anopheles gambiae	SRR12121585	1594502	2301 (0.14) 0:14:26:24 0:00:18:03 0.2	2541 (0.16) 0:04:57:36 0:00:06:12 19.1
Drosophila ananassae	SRR11442117	2391195	5984 (0.25) 0:23:39:12 0:00:29:34 0.2	6407 (0.27) 0:09:32:48 0:00:11:56 27.0
Vespa mandarinia	SRR12366675	2169815	4641 (0.21) 3:01:13:36 0:01:31:32 0.09	5221 (0.24) 0:12:08:48 0:00:15:11 28.5
